# Supplementary material for: Structural Modifications of Hybrid O-Alkylsulfonyl-β-(Benzimidazol-1-yl)propioamidoximes as a Pathway to the Antimicrobial, Antifungal and Antidiabetic Drugs
Source: Int J Mol Sci. 2026 Jul 12;27(14):6224. doi: 10.3390/ijms27146224 (PMC13411167; doi:10.3390/ijms27146224)
Supplement: Supplementary file 1 [file ijms-27-06224-s001.zip]

Archive with 1 entries (1 files):
- ijms-4356856-supplementary.pdf
